# Supplementary material for: Significance of Furin Expression in Thyroid Neoplastic Transformation
Source: Cancers (Basel). 2023 Aug 1;15(15):3909. doi: 10.3390/cancers15153909 (PMC10417020; doi:10.3390/cancers15153909)
Supplement: Supplementary file 1 [file cancers-15-03909-s001.zip]

Archive with 1 entries (1 files):
- cancers-2476684-SI.pdf
